# Supplementary material for: Mycobacterial HelD is a nucleic acids-clearing factor for RNA polymerase
Source: Nat Commun. 2020 Dec 18;11:6419. doi: 10.1038/s41467-020-20158-4 (PMC7749160; doi:10.1038/s41467-020-20158-4)
Supplement: Supplementary file 8 — Source Data [file 41467_2020_20158_MOESM8_ESM.xlsx]

## Sheet: Figure 2e
	Released phosphate (nmol)
	replicates	1st	2nd	3rd	Mean	SD
	ATP	4.03499	3.03054	3.23658	3.43404	0.530542
	CTP	0.995871	-3.48555	-3.48555	-1.99174	2.58735
	GTP	4.67888	7.61498	6.58477	6.29287	1.48966

## Sheet: Figure 4abc
A
B
								C
								Amount of free DNA
								replicates	1st	2nd	3rd	Mean	SD
								only DNA	1	1	1	1	0
								DNA+RNAP	0.228404	0.167141	0.220834	0.20546	0.0192836
								DNA+RNAP+HelD	0.660703	0.609234	0.654592	0.64151	0.0162339
								DNA +HelD	1.03332	0.844392	0.827082	0.901596	0.0660487

## Sheet: Figure 4e
RNAP release			200316	200406	200410	200421	200425		mean	SD
RNAP			1	1	1	1	1		1	0
RNAP	+GTP		0.797388	0.224845	1.02026	4.11746	1.45245		1.52248	0.678257
RNAP	+ATP		0.98445	2.88572	1.24168	3.68078	1.51757		2.06204	0.521029
RNAP		HelD	1.75158	6.98659	3.20797	3.89395	2.8832		3.74466	0.881332
RNAP	+GTP	HelD	2.96189	7.77138	3.76271	5.42116	4.24382		4.83219	0.835875
RNAP	+ATP	HelD	2.56094	10.2365	4.02064	6.25864	4.48681		5.5127	1.32027
RNAP		HelD°C	1.46654	0.990216	0.520608	2.05872	0.43048		1.09331	0.304079

## Sheet: Figure 4h
H

## Sheet: Supplementary Figure 2
b -left						b -right
